# Supplementary material for: How much change is enough? Evidence from a longitudinal study on depression in UK primary care
Source: Psychol Med. 2020 Nov 3;52(10):1875–82. doi: 10.1017/S0033291720003700 (PMC9340848; doi:10.1017/S0033291720003700)
Supplement: Supplementary file 1 [file S0033291720003700sup.zip]

Archive with 3 entries (3 files):
- S0033291720003700sup001.docx
- S0033291720003700sup002.docx
- S0033291720003700sup003.docx
